# Supplementary material for: The regulation of auxin receptor gene CsAFB2 by csn‐miR393a confers resistance against Colletotrichum gloeosporioides in tea plants
Source: Mol Plant Pathol. 2025 Mar 28;26(4):e13499. doi: 10.1111/mpp.13499 (PMC11950636; doi:10.1111/mpp.13499)
Supplement: Supplementary file 4 — TABLE S1. All primers used in this study. [file MPP-26-e13499-s003.xlsx]

## Sheet: Primers
Primers used for expression analysis of csn-miR393a through stem-loop qRT-PCR analysis
Name	Stem-loop RT primer (5′ to 3′)	Quantitative real-time PCR primers
		Forward primer (5′ to 3′)	Reverse primer (5′ to 3′)
csn-miR393a	GTCGTATCCAGTGCAGGGTCCGAGGTATTCGCACTGGATACGACGATCAA	GCGCGTCCAAAGGGATCGCA	GTGCAGGGTCCGAGGTATTC
U6 SnRNA		GACATCCGATAAAATTGGAACG	TTGGACCATTTCTCGATTTGTG
Primers used for suppression of csn-miR393a and its target gene, CsAFB2 using AsODNs
Name	Sense oligonucleotide primer (5' to 3')	Antisense oligonucleotide primer (5' to 3')
csn-miR393a	TCCAAAGGGATCGCATTGATC	GATCAATGCGATCCCTTTGGA
CsAFB2	GCTAGAGATCATGGATAGCCC	GGGCTATCCATGATCTCTAGC
Primers used for expression analysis of csn-miR393a target (CsAFB2) and defense genes through qRT-PCR
Name	Forward primer (5′ to 3′)	Reverse primer (5′ to 3′)
CsAFB2	CTGATCTTCATGGGGTTGGT	TTCACAGGACGACATCCAAA
CsPR1	GGGTGGGAGAGAAGCCTTAC	TCACAAACCACCAACCGTTA
CsPR5	TCCCACCAAAGTGAGCTACC	TTGTAGGGTTGGGTTGAAGG
CsPAL	AGCTATGGGGTGACAACTGG	TTGCTGCTGACTGAGGAAGA
CsTLP	TCTTGGACCGTCAATGTGAA	TATTTGGGGCCTTACCGTAG
CsACT	GAGGCACCACTCAACCCTAA	ACCCGAATCCAGCACAATAC
NtAFB2	GCCTGCCTGCTATTTATCCA	GGCGCTCTAATTTTCCACAG
NtTIR1	GAATCTTCGTCGGAAACTGC	CCTTCAGGGACCAGATTGAA
NtPR1	AGGCGTGGAACCTTTAACCT	GCTAGGTTTTCGCCGTATTG
NtPR5	TATTTTCACTGCACCCGTTG	CCTGAACATTTGAGGGATGG
NtGLU	AGCAGCCTAATGGTTCCTGA	AGTACAAGGGCAGCTGCAAG
NtCHIT	GAGCCATAGGAGTGGACCTG	CATCGTGGCAAGAAGGTTTT
NtPAL	ACGGAAAGCCCGAATTTACT	GAGCCGCCTTCACATAAGAG
NtPOD	TGGGAGCTTCTCTCATTCGT	GTTGTTGGGTGGTGAGGTCT
NtACT	CAAGGAAATCACCGCTTTGG	AAGGGATGCGAGGATGGA
GUS	GATCCTCGCATTACCCTTACGC	GTGAGCGTCGCAGAACATTAC
NPTII	GAGGCTATTCGGCTATGACTG	ATCGGGAGCGGCGATACCGTA
Primers used to amplify cleavage products of csn-miR393a target genes through 5' RLM-RACE
Name	Primer (5′ to 3′)
5'RACE ADAPTER_RNAadpt	5'AmMC6/GCGUGACCACUAGUCACGUCUGAGUUCGUCGCCAUUCCACAAA
RACE outer	ACTAGTCACGTCTGAGTTCG
RACE inner	TCTGAGTTCGTCGCCATTCC
CsAFB2_outer	GTTCACCCTCGTAGCCATGT
CsAFB2_Inner	TCCAACCAATGTCCGATACA
Primers used for construction of recombinant vectors
Name	Primer (5′ to 3′)
BamHI_miR393a_FP	ACAGGATCCAACTGAAGGAGGCATCCAAA
SacI_miR393a_RP	ACAGAGCTCAGTGAAGGAGAAATCCAAAGG
BamHI_CsAFB2_FP	CAGGATCCATGAATTACTTTCCCGAAGAGG
XbaI_CsAFB2_RP	CATCTAGACAATGTCCACACAAAATCTGG
XbaI_CsAFB2_FP	CATCTAGAATGAATTACTTTCCCGAAGAGG
BamHI_CsAFB2_RP	CAGGATCCCAATGTCCACACAAAATCTGG
STTM393	GGATCCGATCAATGCGACTATCCCTTTGGAGTTGTTGTTGTTATGGTCTAATTTAAATATGGTCTAAAGAAGAAGAATGATCAATGCGACTATCCCTTTGGAGAGCTC
BamHI_STTM393_FP	GGATCCGATCAATGCGACTA
SacI_STTM393_RP	GAGCTCTCCAAAGGGATAGT
